# Supplementary material for: Molecular Dynamics Simulations of Transmembrane Cyclic Peptide Nanotubes Using Classical Force Fields, Hydrogen Mass Repartitioning, and Hydrogen Isotope Exchange Methods: A Critical Comparison
Source: Int J Mol Sci. 2022 Mar 15;23(6):3158. doi: 10.3390/ijms23063158 (PMC8951607; doi:10.3390/ijms23063158)
Supplement: Supplementary file 1 [file ijms-23-03158-s001.zip]

Archive with 1 entries (1 files):
- ijms-1624593-supplementary.pdf
